# Supplementary material for: Evidence for the evolutionary steps leading to mecA-mediated β-lactam resistance in staphylococci
Source: PLoS Genet. 2017 Apr 10;13(4):e1006674. doi: 10.1371/journal.pgen.1006674 (PMC5402963; doi:10.1371/journal.pgen.1006674)
Supplement: S3 Table — (XLSX) [file pgen.1006674.s003.xlsx]

## Sheet: Sheet1
S3 Table. Marginal likelihoods for the strict, fixed, random and uncorrelated molecular clock models under a constant size population model.
	Log marginal likelihood
	Stepping stone		Path sampling
Model	average 3 runs	stdev	average	stdev
Strict	-8887.25	97.5119	-8878.24	88.0174
Uncorrelated	-9499.58	53.9383	-9506.79	60.1433
Random	-8821.81	114.822	-8781.71	80.2855
Fixed	-8886.44	82.3015	-8870.73	62.5316
