# Supplementary material for: Evidence for the evolutionary steps leading to mecA-mediated β-lactam resistance in staphylococci
Source: PLoS Genet. 2017 Apr 10;13(4):e1006674. doi: 10.1371/journal.pgen.1006674 (PMC5402963; doi:10.1371/journal.pgen.1006674)
Supplement: S4 Table — (XLSX) [file pgen.1006674.s004.xlsx]

## Sheet: Sheet1
S4 Table. Bayes factors for the strict, fixed, random and uncorrelated molecular clock models under a constant size population model.
	Bayes factors
	Stepping stone				Path sampling
Models	Strict	Uncorrelated	Random	Fixed	Strict	Uncorrelated	Random	Fixed
Strict	-		1.81587	-0.091515	-		1.98463	0.875254
Uncorrelated	2.78699	-	2.83108	2.78756	2.79834	-	2.86039	2.8035
Random			-				-
Fixed			1.81046	-		´	1.94949	-
